# Supplementary material for: Identification of candidate genes and chemicals associated with osteonecrosis of femoral head by multiomics studies and chemical-gene interaction analysis
Source: Front Endocrinol (Lausanne). 2024 Aug 26;15:1419742. doi: 10.3389/fendo.2024.1419742 (PMC11382631; doi:10.3389/fendo.2024.1419742)
Supplement: Supplementary Figure 1 — GO and KEGG enrichment analyses at the two- or three-omics level. GO, Gene Ontology; KEGG, Kyoto Encyclopedia of Genes and Genomes. [file DataSheet1.zip]

Archive with 9 entries (9 files):
- Supplementary Figure 1.TIF
- Supplementary Figure 2.tif
- Supplementary Figure 3.TIF
- Supplementary Figure 4.TIF
- Supplementary Table 1.docx
- Supplementary Table 2.docx
- Supplementary Table 3.xlsx
- Supplementary Table 4.xlsx
- Supplementary Table 5.docx
