# Supplementary material for: Identification of candidate genes and chemicals associated with osteonecrosis of femoral head by multiomics studies and chemical-gene interaction analysis
Source: Front Endocrinol (Lausanne). 2024 Aug 26;15:1419742. doi: 10.3389/fendo.2024.1419742 (PMC11382631; doi:10.3389/fendo.2024.1419742)
Supplement: Supplementary Figure 1 — GO and KEGG enrichment analyses at the two- or three-omics level. GO, Gene Ontology; KEGG, Kyoto Encyclopedia of Genes and Genomes. [file DataSheet1.zip › Supplementary Table 3.xlsx]

## Sheet: Sheet1
Upregulated gene across three omics levels
	DEG		Hypo-Met Site		Proteomics		Annotation
Gene	Fold Change	P-value	Methylation site	P-value	Fold Change. P/C	P-value
MMP2	2.45093	0.00691236	cg08030438	0.0251407	2.89799	0.0113775	Encoding type IV collagenase that allows binding of denatured type IV and V collagen and elastin. Including roles in the nervous system, endometrial menstrual breakdown, regulation of vascularization, and metastasis
			cg08133699	0.0138048
			cg13926182	0.0118386
			cg15542864	0.0033705
FUT4	1.93574	0.020096	cg20515751	0.0194588	1.58732	0.0293613	Transfering fucose to N-acetyllactosamine polysaccharides to generate fucosylated carbohydrate structures
			cg00796728	0.027066
MMP13	93.3009	4.887e-08	cg22658979	0.000133866	3.47761	0.00621052	Playing a role in the degradation of extracellular matrix proteins including fibrillar collagen, fibronectin, TNC and ACAN. Cleaving triple helical collagens, including type I, type II and type III collagen, but has the highest activity with soluble type II collagen
			cg24301681	0.00187928
			cg02498544	0.00326582
			cg10085326	0.00104722
			cg14995062	0.001246
			cg19620758	0.000143622
			cg19710916	0.0272831
ECM1	9.70656	3.34e-08	cg00175150	0.0410312	3.158	0.025438	Involving in endochondral bone formation as negative regulator of bone mineralization. Stimulating the proliferation of endothelial cells and promotes angiogenesis. Inhibiting MMP9 proteolytic activity
			cg01076495	0.0257204
			cg03818307	0.0370188
			cg12930239	0.0347422
			cg16386293	0.0428472
F12	4.71681	0.000162381	cg07510420	0.00850224	1.83688	0.0462821	Encoding coagulation factor XII that participates in the initiation of blood coagulation, fibrinolysis, and the generation of bradykinin and angiotensin
			cg18365757	0.0148504
			cg23514537	0.0164347
ENDOD1	2.41604	0.000482293	cg05824697	0.00331447	1.46103	0.0463299	Predicting to enable endonuclease activity, metal ion binding activity, and nucleic acid binding activity
			cg11378101	0.00269616
			cg16317734	0.0495356
			cg17196591	0.0202161
IKBIP	5.36145	0.00014887	cg00745181	0.00947825	1.40481	0.00852864	Target of p53/TP53 with pro-apoptotic function
			cg15373950	0.0247206
S100A4	10.6666	2.2e-07	cg01411912	0.00194907	1.43466	0.0441466	Calcium-binding protein that plays a role in various cellular processes including motility, angiogenesis, cell differentiation, apoptosis, and autophagy
			cg07245635	0.0117573
			cg07587610	0.00911235
			cg10085612	0.0207115
			cg13091627	0.00601342
			cg14892073	0.0377267
			cg16725377	0.0162211
			cg18273417	0.00718923
			cg24691453	0.0335644
			cg26894575	0.0254074
TYMP	1.81478	0.000300054	cg03362418	0.000308132	2.3389	0.0215605	May have a role in maintaining the integrity of the blood vessels. Having growth promoting activity on endothelial cells, angiogenic activity in vivo and chemotactic activity on endothelial cells in vitro
			cg08585593	0.00126369
			cg10416593	0.0109066
			cg13092901	0.00104872
			cg17285325	0.0497378
COL3A1	14.6796	2.2734e-07	cg01942023	0.00763402	2.52941	0.0150667	Encoding the pro-alpha1 chains of type III collagen, a fibrillar collagen that is found in extensible connective tissues such as skin, lung, uterus, intestine and the vascular system, frequently in association with type I collagen
			cg18869411	0.0203239
AEBP1	2.31264	0.000588375	cg02097579	0.013637	3	0.0311728	As a positive regulator of collagen fibrillogenesis, it is probably involved in the organization and remodeling of the extracellular matrix
			cg02547521	0.0489529
			cg04372174	0.0192378
			cg06852744	0.00433593
			cg21181355	0.0365631
PTGES	5.23981	4.63463e-06	cg23642951	0.00513106	2.32042	0.0292535	Being induced by proinflammatory cytokine interleukin 1 beta (IL1B) and tumor suppressor protein TP53. May be involved in TP53-induced apoptosis, the pathogenesis of collagen-induced arthritis, and mediate acute pain during inflammatory responses
NDUFA4L2	3.49546	8.69725e-05	cg09104660	0.0158002	1.29232	0.0445526	Predicting to be an integral component of the membrane and mitochondrial respiratory chain complex IV
			cg11701583	0.0157583
			cg13520394	0.0314132
			cg21878918	0.00457978
			cg25601889	0.00794197
SNX5	1.73943	0.011336	cg17507897	0.0179329	1.43745	0.0262334	Involving in endosomal sorting, the phosphoinositide-signaling pathway, and macropinocytosis
			cg25841139	0.0252635
COL5A2	9.09795	2.0251e-07	cg02420724	0.00503432	2.02267	0.0493579	Binding to DNA, heparan sulfate, thrombospondin, heparin, and insulin. It is a key determinant in the assembly of tissue-specific matrices (By similarity)
			cg03034070	0.0209268
			cg08247938	0.048338
			cg08466256	0.0430268
			cg12329318	0.0291094
			cg13275908	0.00215564
			cg24571553	0.00551179
			cg26137350	0.00878196
TPPP3	2.37049	0.0241653	cg03716849	0.0359571	3.1965	0.0480231	Enabling tubulin binding activity. Involving in decidualization and microtubule bundle formation. Colocalizing with microtubule bundle and perinuclear region of cytoplasm.
			cg07103415	0.0275926
			cg26897283	0.0488388
