# Supplementary material for: Identification of candidate genes and chemicals associated with osteonecrosis of femoral head by multiomics studies and chemical-gene interaction analysis
Source: Front Endocrinol (Lausanne). 2024 Aug 26;15:1419742. doi: 10.3389/fendo.2024.1419742 (PMC11382631; doi:10.3389/fendo.2024.1419742)
Supplement: Supplementary Figure 1 — GO and KEGG enrichment analyses at the two- or three-omics level. GO, Gene Ontology; KEGG, Kyoto Encyclopedia of Genes and Genomes. [file DataSheet1.zip › Supplementary Table 4.xlsx]

## Sheet: Sheet1
Downregulated gene across three omics levels
	DEG		Hyper-Met Site		Proteomics		Annotation
Gene	Fold Change	P-value	Methylation site	P-value	Fold Change. P/C	P-value
GDF10	3.95436	4.6775e-05	cg12433084	0.00774185	0.431298	0.027146	Involving in osteogenesis and adipogenesis. Playing an inhibitory role in the process of osteoblast differentiation via SMAD2/3 pathway and the process of adipogenesis
			cg13565300	0.00307513
			cg14588178	0.0043964
			cg15179825	0.0156115
			cg17535314	0.00790504
			cg19239052	0.00158243
GNPDA1	1.34761	2.36745e-05	cg06866033	0.0291002	0.549445	0.00671174	Tuning the metabolic fluctuations of cytosolic UDP-GlcNAc and their effects on hyaluronan synthesis that occur during tissue remodeling
TNFSF13	2.07541	0.0252715	cg00816039	0.00367838	0.559252	0.00485412	Binding to TNFRSF13B/TACI and to TNFRSF17/BCMA. Playing a role in the regulation of tumor cell growth. May be involved in monocyte/macrophage-mediated immunological processes
			cg01224235	0.0133643
			cg05872923	0.0339961
			cg13829089	0.0371009
			cg25324068	0.004611
TUBB2A	1.26779	0.000411344	cg27225990	0.0400264	0.766196	0.0159348	Encoding beta-tubulin. Defects in this gene are associated with complex cortical dysplasia with other brain malformations-5
THYN1	1.506	4.74591e-06	cg21190017	0.0489992	0.731602	0.0116381	May be involved in the induction of apoptosis
CHI3L1	3.29453	0.00120475	cg03625911	0.00270188	0.326847	0.000230192	The protein lacks chitinase activity and is secreted by activated macrophages, chondrocytes, neutrophils and synovial cells. Playing a role in the process of inflammation and tissue remodeling
			cg07423149	0.0011931
			cg08768186	0.0193027
			cg11196333	0.00145138
			cg16975064	0.00590147
			cg17014757	0.0481044
			cg25482438	0.00671218
